# Supplementary material for: Deciphering the Role of Pyrvinium Pamoate in the Generation of Integrated Stress Response and Modulation of Mitochondrial Function in Myeloid Leukemia Cells through Transcriptome Analysis
Source: Biomedicines. 2021 Dec 9;9(12):1869. doi: 10.3390/biomedicines9121869 (PMC8698814; doi:10.3390/biomedicines9121869)
Supplement: Supplementary file 1 [file biomedicines-09-01869-s001.zip]

Archive with 1 entries (1 files):
- biomedicines-1449184-supplementary.pdf
